# Supplementary material for: Exploring the Correlation Between the Molecular Structure and Biological Activities of Metal–Phenolic Compound Complexes: Research and Description of the Role of Metal Ions in Improving the Antioxidant Activities of Phenolic Compounds
Source: Int J Mol Sci. 2024 Nov 1;25(21):11775. doi: 10.3390/ijms252111775 (PMC11546605; doi:10.3390/ijms252111775)
Supplement: Supplementary file 1 [file ijms-25-11775-s001.zip]

Archive with 1 entries (1 files):
- ijms-3256045-supplementary.pdf
